# Supplementary material for: LRTK: a platform agnostic toolkit for linked-read analysis of both human genome and metagenome
Source: Gigascience. 2024 Jun 13;13:giae028. doi: 10.1093/gigascience/giae028 (PMC11170215; doi:10.1093/gigascience/giae028)
Supplement: giae028_Supplemental_Files [file giae028_supplemental_files.zip]

Archive with 9 entries (9 files):
- FigureS1.pdf
- FigureS2.pdf
- FigureS3.pdf
- FigureS4.pdf
- FigureS5.pdf
- FigureS6.pdf
- FigureS7.pdf
- FigureS8.pdf
- SupplementaryTables.xlsx
