# Supplementary material for: LRTK: a platform agnostic toolkit for linked-read analysis of both human genome and metagenome
Source: Gigascience. 2024 Jun 13;13:giae028. doi: 10.1093/gigascience/giae028 (PMC11170215; doi:10.1093/gigascience/giae028)
Supplement: giae028_Supplemental_Files [file giae028_supplemental_files.zip › SupplementaryTables.xlsx]

## Sheet: Table S1
Table S1. Bioinformatics tools included in LRTK
Categories	Tools
Linked read simulation	LRTK-SIM
Read preprocessing	fastp
Barcode-aware metagenome assembly	Pangaea
Barcode-aware read alignment	Modified EMA, Lariat
SNV detection	FreeBayes
	GTAK
	inStrain
	SAMtools
Barcode-assited SV detection	Aquila
	LinkedSV
Barcode-assited phasing	HapCUT2
	WhatsHap

## Sheet: Table S2
Table S2. Linked-read sequencing data used in the manuscript
Cohort	Sample	Sequencing Technologies	Data sources	Size
B1	ATCC-MSA-1003	10x Genomics	SRR12283286	37.7G
		stLFR	PRJNA875547	111G
		TELL-Seq	PRJNA875547	55G
D1	T10	10x Genomics	SRR14763277	14.8G
	T8		SRR14763279	6.9G
	T6		SRR14763281	8.2G
	T5		SRR14763282	40.6G
	T4		SRR14763283	39.5G
	T3		SRR14763284	4.1G
	T18		SRR14763286	10.4G
	T17		SRR14763287	18G
	T16		SRR14763288	20.4G
	T15		SRR14763289	8.4G
	T14		SRR14763290	38.5G
	T13		SRR14763291	10.3G
	T12		SRR14763292	11.6G
	T11		SRR14763293	75G
	T2		SRR14763294	38.1G
	T1		SRR14763295	38.6G
D2	S1	stLFR	CNP0003432	98.97 G
D3	NA12878	10x Genomics	https://ftp-trace.ncbi.nlm.nih.gov/giab/ftp/data/NA12878/10Xgenomics_ChromiumGenome_LongRanger2.0_06202016/NA12878.fastqs/	142.1 G
		stLFR	https://ftp-trace.ncbi.nlm.nih.gov/giab/ftp/data/NA12878/stLFR/	251 G
		TELL-Seq	https://www.ncbi.nlm.nih.gov/sra/SRX7264479	100.4G
	NA24385	10x Genomics	https://ftp-trace.ncbi.nlm.nih.gov/giab/ftp/data/AshkenazimTrio/HG002_NA24385_son/10Xgenomics_ChromiumGenome/NA24385.fastqs/	160.3 G
		stLFR	https://ftp-trace.ncbi.nlm.nih.gov/giab/ftp/data/AshkenazimTrio/HG002_NA24385_son/stLFR/	227 G
		TELL-Seq	https://www.ncbi.nlm.nih.gov/sra/SRX7264481	109.5 G
	NA24143	10x Genomics	https://ftp-trace.ncbi.nlm.nih.gov/giab/ftp/data/AshkenazimTrio/HG004_NA24143_mother/10Xgenomics_ChromiumGenome/NA24143.fastqs/	83.3 G
		stLFR	https://ftp-trace.ncbi.nlm.nih.gov/giab/ftp/data/AshkenazimTrio/HG004_NA24143_mother/stLFR/	222 G
	NA24149	10x Genomics	https://ftp-trace.ncbi.nlm.nih.gov/giab/ftp/data/AshkenazimTrio/HG003_NA24149_father/10Xgenomics_ChromiumGenome/NA24149.fastqs/	78.3 G
		stLFR	https://ftp-trace.ncbi.nlm.nih.gov/giab/ftp/data/AshkenazimTrio/HG003_NA24149_father/stLFR/	248 G

## Sheet: Table S3
Table S3. Data descriptions for the simulated and down-sampled linked-reads from ATCC-MSA-1003 and NA12878.
	Simulated dataset
Statistics	10x Genomics	stLFR
Total Reads (Mb)	134.1	92.17
Total Bases (Gb)	11.87	9.22
Q20 Bases (Gb)	11.07	8.57
Q30 Bases (Gb)	10.41	8.02
GC content	0.5487	0.5063
reads passed filters	0.9999	0.9999
reads with low quality	0	0
reads with too many N	< 0.01%	< 0.01%
reads too short	< 0.01%	< 0.01%
Total number of barcodes	228824	1887428
Mean number of read pairs per barcode	293.02	24.42
Median number of read pairs per barcode	284	17
	ATCC1003
Statistics	10x Genomics	stLFR	TELL-Seq
Total Reads (Mb)	151.85	201.2	156.34
Total Bases (Gb)	19.27	20.12	20.25
Q20 Bases (Gb)	19.17	19.12	19.61
Q30 Bases (Gb)	18.9	17.07	18.69
GC content	0.5314	0.4875	0.462
reads passed filters	0.9959	0.9471	0.9999
reads with low quality	0	0.0348	0
reads with too many N	< 0.01%	< 0.01%	< 0.01%
reads too short	< 0.01%	0.0186	< 0.01%
Total number of barcodes	710283	8894042	3652328
Mean number of read pairs per barcode	106.89	12.0864	22.81
Median number of read pairs per barcode	26	6	3
	NA12878
Statistics	10x Genomics	stLFR	TELL-Seq
Total Reads (Mb)	794.35	1097.29	754.79
Total Bases (Gb)	108.85	109.73	110.2
Q20 Bases (Gb)	102.84	104.02	105.27
Q30 Bases (Gb)	96.57	92.3	99.73
GC content	0.415	0.4191	0.45
reads passed filters	0.9999	0.9573	0.9415
reads with low quality	< 0.01%	0.0309	0.0043
reads with too many N	< 0.01%	< 0.01%	< 0.01%
reads too short	< 0.01%	0.0118	0.0541
Total number of barcodes	2331331	15826079	16909555
Mean number of read pairs per barcode	170.36	35.6197	23.42
Median number of read pairs per barcode	7	2	1

## Sheet: Table S4
Table S4. Reference genomes for the ATCC-MSA-1003 mock sample.
organism_name	relative_abundance	reference_genome	genome_size	ATCC links
Acinetobacter_baumannii	0.0018	ATCC 17978	4075779	https://genomes.atcc.org/genomes/e1d18ea4273549a0
Bacillus_pacificus	0.018	ATCC 10987	5442819	https://genomes.atcc.org/genomes/687931d9b06b4cb4
Bifidobacterium_adolescentis	0.0002	ATCC 15703	2089630	https://genomes.atcc.org/genomes/90eb97d11e4b445f
Cereibacter_sphaeroides	0.18	ATCC 17029	2089630	https://genomes.atcc.org/genomes/3a2ecd8337b14710
Clostridium_beijerinckii	0.018	ATCC 35702	6007460	https://genomes.atcc.org/genomes/3210fc7fdeb14ad2
Cutibacterium_acnes	0.0018	ATCC 11828	2497484	https://genomes.atcc.org/genomes/070cc66203ff4f5a
Deinococcus_radiodurans	0.0002	ATCC BAA-816	3280465	https://genomes.atcc.org/genomes/2c9f475933234e78
Enterococcus_faecalis	0.0002	ATCC 47077	2738556	https://genomes.atcc.org/genomes/d8b30e7d0fd74a12
Escherichia_coli	0.18	ATCC 700926	4642497	https://genomes.atcc.org/genomes/8f5bf4f0d4a04c50
Helicobacter_pylori	0.0018	ATCC 700392	1667794	https://genomes.atcc.org/genomes/9038b5a9e94245e8
Lactobacillus_gasseri	0.0018	ATCC 33323	1854273	https://genomes.atcc.org/genomes/b926c8c7fe4440b5
Neisseria_meningitidis	0.0018	ATCC BAA-335	2243896	https://genomes.atcc.org/genomes/261b0e41db924d0f
Phocaeicola_vulgatus	0.0002	ATCC 8482	5163177	https://genomes.atcc.org/genomes/b7dcc8d57632456b
Porphyromonas_gingivalis	0.18	ATCC 33277	2399479	https://genomes.atcc.org/genomes/0472781aae86424a
Pseudomonas_paraeruginosa	0.018	ATCC 9027	6374461	https://genomes.atcc.org/genomes/c1a92e4fc09a4ed2
Schaalia_odontolytica	0.0002	ATCC 17982	2396044	https://genomes.atcc.org/genomes/6823ab7475dd4769
Staphylococcus_aureus	0.018	ATCC BAA-1556	2923627	https://genomes.atcc.org/genomes/63b4b3239efa42df
Staphylococcus_epidermidis	0.18	ATCC 12228	2575951	https://genomes.atcc.org/genomes/d1ef0271f5b14846
Streptococcus_agalactiae	0.018	ATCC BAA-611	2159783	https://genomes.atcc.org/genomes/e74f122703624e54
Streptococcus_mutans	0.18	ATCC 700610	2031444	https://genomes.atcc.org/genomes/d0622592e00d4ee0

## Sheet: Table S5
Table S5. Reference genomes for the simulated dataset.
organism name	relative abundance	reference genome	genome size
Thermoanaerobacter pseudethanolicus ATCC 33223	0.003056	NC_010321.1	2362816
Desulfitobacterium hafniense DCB-2	0.00607231	NC_011830.1	5279134
Desulfofarcimen acetoxidans DSM 771	0.00480051	NC_013216.1	4545624
Xylanimonas cellulosilytica DSM 15894	0.0396464	NC_013530.1	3831380
Sulfurimonas autotrophica DSM 16294	0.0887012	NC_014506.1	2153198
Corynebacterium resistens DSM 45100	0.00223675	NC_015673.1	2601311
Bartonella clarridgeiae 73	0.0201304	NC_014932.1	1522743
Isoalcanivorax pacificus W11-5	0.0155166	NZ_CP004387.1	4168427
Pseudobdellovibrio exovorus JSS	0.00321295	NC_020813.1	2657893
Psychromicrobium lacuslunae	0.010557	NZ_CP011005.1	3599434
Helicobacter typhlonius	0.0200045	NZ_LN907858.1	1920832
Wolbachia endosymbiont of Folsomia candida	0.0582354	NZ_CP015510.2	1801626
Sporosarcina ureae	0.0178372	NZ_CP015108.1	3362333
Sedimentisphaera salicampi	0.00338272	NZ_CP021023.1	3192293
Fuscovulum blasticum	0.0273377	NZ_CP020470.1	3706095
Dongshaea marina	0.0306243	NZ_CP028897.1	5112152
Runella rosea	0.00644027	NZ_CP030850.1	7162093
Desulfovibrio ferrophilus	0.0100846	NZ_AP017378.1	3720107
Bradyrhizobium guangzhouense	0.018028	NZ_CP030053.1	8138177
Haematobacter massiliensis	0.00496185	NZ_CP035510.1	4232912
Cellulomonas shaoxiangyii	0.0975105	NZ_CP039291.1	3909366
Microlunatus elymi	0.0119826	NZ_CP041692.1	5121194
Kushneria phosphatilytica	0.0333121	NZ_CP043420.1	3624619
Lactiplantibacillus plantarum	0.0078168	NZ_CP028221.1	3223643
Mycolicibacterium tokaiense	0.0139045	NZ_AP022600.1	6328149
Mycolicibacillus koreensis	0.00819472	NZ_AP022594.1	4155701
Lactococcus garvieae	0.00591555	NZ_CP065637.1	2084337
Rhizorhabdus wittichii	0.0367071	NZ_CP059319.1	6073182
Parabacteroides goldsteinii	0.00646857	NZ_CP081906.1	7053599
Pseudomonas savastanoi	0.00701489	NZ_CP076652.1	5999881
Escherichia coli str. K-12 substr. MG1655	0.17527	NZ_CP097882.1	4675188
Salinimicrobium tongyeongense	0.013595	NZ_CP069620.1	3509958
Iamia majanohamensis	0.00526389	NZ_CP116942.1	4576919
Ligilactobacillus faecis	0.0124188	NZ_CP123639.1	2382213
Borreliella kurtenbachii	0.01452	NZ_CP124058.1	1015378
Staphylococcus schweitzeri	0.00440092	NZ_LR134304.1	2784939
Cardiobacterium hominis	0.00908479	NZ_LR134365.1	2670755
Slackia heliotrinireducens	0.00573757	NZ_LR134379.1	3166158
Wolbachia endosymbiont (group A) of Icerya purchasi	0.0076273	NZ_OX366357.1	1372034
Wolbachia endosymbiont (group A) of Hylaeus communis	0.132388	NZ_OX366396.1	1526905
